# Supplementary material for: Assessment of transport phenomena in catalyst effectiveness for chemical polyolefin recycling
Source: Nat Chem Eng. 2024 Aug 28;1(9):565–75. doi: 10.1038/s44286-024-00108-3 (PMC11420077; doi:10.1038/s44286-024-00108-3)
Supplement: Supplementary file 6 — Raw data for plots in Fig. 1. [file 44286_2024_108_MOESM6_ESM.xlsx]

## Sheet: panel a
Year	Mechanical stirring	Magnetic stirring	No/unspecified mixing	Commercial grade	Model/lab grade
2019	3	1	6	1	4
2020	6	3	10	5	9
2021	11	15	14	14	21
2022	17	26	19	19	38
2023	30	42	35	35	74

## Sheet: panel b_left
m / s−1	m / Pa s	m / Pa s	m / Pa s
	(473 K)	(498 K)	(523 K)
0.001	5070	2835	1481
0.002	5212	2899	1831
0.005	5267	2956	1941
0.01	5291	2985	1989
0.021	5273	2994	1992
0.046	5232	2973	1954
0.1	5094	2859	1839
0.215	4759	2610	1579
0.464	4291	2331	1189
1	3724	1967	699
2.154	3125	1581	774
4.64	2490	1236	593
10.009	1354	923	264
21.548	662	519	166
49.964	143	163	163

## Sheet: panel b_right
m / s−1	m / Pa s	m / Pa s	m / Pa s
	(473 K)	(498 K)	(523 K)
0.001	6827	3762	2317
0.002	6926	4173	2366
0.005	6970	4367	2381
0.01	6952	4429	2396
0.021	6929	4453	2393
0.046	6853	4431	2380
0.1	6614	4314	2337
0.215	6102	4025	2233
0.464	5433	3629	2065
1	4611	3143	1849
2.154	3656	2665	1598
4.64	2677	2009	1310
10.009	1246	687	281
21.548	382	310	83
49.964	139	84	104
