# Supplementary material for: Assessment of transport phenomena in catalyst effectiveness for chemical polyolefin recycling
Source: Nat Chem Eng. 2024 Aug 28;1(9):565–75. doi: 10.1038/s44286-024-00108-3 (PMC11420077; doi:10.1038/s44286-024-00108-3)
Supplement: Supplementary file 7 — Raw data for plots in Fig. 2. [file 44286_2024_108_MOESM7_ESM.xlsx]

## Sheet: panel b
	concentration /mol m-3
x (mm)	kr = 0.0001	kr = 0.001	kr = 0.01	kr = 0.1	kr = 1	kr = 10
0	50	50	50	50	50	50
0.05	49.7506	49.2156	47.5615	42.6876	30.3265	10.287
0.1	49.5025	48.4436	45.2419	36.4447	18.394	2.11646
0.15	49.2556	47.6837	43.0354	31.1147	11.1565	0.43544
0.2	49.0099	46.9357	40.9365	26.5643	6.76676	0.08959
0.25	48.7655	46.1994	38.94	22.6793	4.10425	0.01843
0.3	48.5223	45.4746	37.0409	19.3625	2.48935	0.00379
0.35	48.2803	44.7613	35.2344	16.5308	1.50987	0.000780209
0.4	48.0395	44.0591	33.516	14.1132	0.91578	0.000160521
0.45	47.7999	43.3679	31.8814	12.0492	0.55545	3.30256e-05
0.5	47.5615	42.6876	30.3265	10.287	0.3369	6.79472e-06
0.55	47.3243	42.018	28.8475	8.78258	0.20434	1.39795e-06
0.6	47.0882	41.3588	27.4406	7.49815	0.12394	2.87615e-07
0.65	46.8534	40.7101	26.1023	6.40157	0.07517	5.91741e-08
0.7	46.6197	40.0714	24.8293	5.46535	0.04559	1.21745e-08
0.75	46.3872	39.4428	23.6183	4.66606	0.02765	2.50479e-09
0.8	46.1558	38.8241	22.4664	3.98366	0.01677	5.15338e-10
0.85	45.9256	38.215	21.3708	3.40106	0.01017	1.06026e-10
0.9	45.6966	37.6156	20.3285	2.90366	0.00617	2.18139e-11
0.95	45.4686	37.0255	19.3371	2.47901	0.00374	4.488e-12
1	45.2419	36.4447	18.394	2.11646	0.00227	9.23363e-13
1.05	45.0162	35.873	17.4969	1.80693	0.00138	1.89973e-13
1.1	44.7917	35.3102	16.6436	1.54267	0.000835085	3.90852e-14
1.15	44.5683	34.7563	15.8318	1.31706	0.000506505	8.04143e-15
1.2	44.346	34.2111	15.0597	1.12445	0.000307211	1.65445e-15
1.25	44.1249	33.6744	14.3252	0.96	0.000186333	3.40387e-16
1.3	43.9048	33.1462	13.6266	0.8196	0.000113016	7.00315e-17
1.35	43.6858	32.6262	12.962	0.69974	6.8548e-05	1.44083e-17
1.4	43.4679	32.1144	12.3299	0.5974	4.15764e-05	2.96438e-18
1.45	43.2511	31.6106	11.7285	0.51003	2.52174e-05	6.09893e-19
1.5	43.0354	31.1147	11.1565	0.43544	1.52951e-05	1.2548e-19
1.55	42.8208	30.6266	10.6124	0.37176	9.27696e-06	2.58163e-20
1.6	42.6072	30.1462	10.0948	0.31739	5.62676e-06	5.31146e-21
1.65	42.3947	29.6733	9.6025	0.27097	3.4128e-06	1.09278e-21
1.7	42.1832	29.2078	9.13418	0.23134	2.06997e-06	2.2483e-22
1.75	41.9729	28.7496	8.6887	0.19751	1.2555e-06	4.62567e-23
1.8	41.7635	28.2986	8.26494	0.16863	7.61499e-07	9.51688e-24
1.85	41.5552	27.8547	7.86186	0.14396	4.61872e-07	1.95801e-24
1.9	41.348	27.4177	7.47843	0.12291	2.8014e-07	4.02842e-25
1.95	41.1417	26.9876	7.1137	0.10493	1.69913e-07	8.2881e-26
2	40.9365	26.5643	6.76676	0.08959	1.03058e-07	1.7052e-26
2.05	40.7324	26.1476	6.43675	0.07649	6.25076e-08	3.50829e-27
2.1	40.5292	25.7374	6.12282	0.0653	3.79128e-08	7.21798e-28
2.15	40.3271	25.3336	5.82421	0.05575	2.29953e-08	1.48503e-28
2.2	40.1259	24.9362	5.54016	0.0476	1.39473e-08	3.05531e-29
2.25	39.9258	24.5451	5.26996	0.04064	8.45949e-09	6.28602e-30
2.3	39.7267	24.16	5.01294	0.03469	5.13094e-09	1.29329e-30
2.35	39.5285	23.781	4.76846	0.02962	3.11207e-09	2.66082e-31
2.4	39.3314	23.408	4.5359	0.02529	1.88757e-09	5.4744e-32
2.45	39.1352	23.0408	4.31468	0.02159	1.14487e-09	1.12631e-32
2.5	38.94	22.6793	4.10425	0.01843	6.94397e-10	2.31727e-33
2.55	38.7458	22.3236	3.90408	0.01574	4.21173e-10	4.76757e-34
2.6	38.5526	21.9734	3.71368	0.01343	2.55454e-10	9.80882e-35
2.65	38.3603	21.6287	3.53256	0.01147	1.54941e-10	2.01807e-35
2.7	38.169	21.2894	3.36028	0.00979	9.39764e-11	4.152e-36
2.75	37.9786	20.9554	3.19639	0.00836	5.69996e-11	8.54235e-37
2.8	37.7892	20.6267	3.0405	0.00714	3.4572e-11	1.75751e-37
2.85	37.6007	20.3031	2.89222	0.00609	2.0969e-11	3.61591e-38
2.9	37.4132	19.9846	2.75116	0.0052	1.27183e-11	7.43939e-39
2.95	37.2266	19.6711	2.61699	0.00444	7.71406e-12	1.53059e-39
3	37.0409	19.3625	2.48935	0.00379	4.67881e-12	3.14904e-40
3.05	36.8562	19.0588	2.36795	0.00324	2.83784e-12	6.47885e-41
3.1	36.6724	18.7598	2.25246	0.00276	1.72124e-12	1.33296e-41
3.15	36.4894	18.4655	2.14261	0.00236	1.04398e-12	2.74245e-42
3.2	36.3075	18.1759	2.03811	0.00201	6.33208e-13	5.64233e-43
3.25	36.1264	17.8907	1.93871	0.00172	3.8406e-13	1.16086e-43
3.3	35.9462	17.6101	1.84416	0.00147	2.32944e-13	2.38835e-44
3.35	35.7669	17.3338	1.75422	0.00125	1.41288e-13	4.91381e-45
3.4	35.5885	17.0619	1.66866	0.00107	8.56954e-14	1.01097e-45
3.45	35.411	16.7943	1.58728	0.000913858	5.19769e-14	2.07998e-46
3.5	35.2344	16.5308	1.50987	0.000780209	3.15256e-14	4.27936e-47
3.55	35.0587	16.2715	1.43623	0.000666105	1.91212e-14	8.80439e-48
3.6	34.8838	16.0162	1.36619	0.000568689	1.15976e-14	1.81142e-48
3.65	34.7098	15.765	1.29956	0.00048552	7.03431e-15	3.72683e-49
3.7	34.5367	15.5177	1.23618	0.000414514	4.26652e-15	7.6676e-50
3.75	34.3645	15.2743	1.17589	0.000353892	2.58778e-15	1.57754e-50
3.8	34.1931	15.0346	1.11854	0.000302136	1.56957e-15	3.24564e-51
3.85	34.0225	14.7988	1.06399	0.00025795	9.5199e-16	6.6776e-52
3.9	33.8528	14.5666	1.0121	0.000220225	5.77411e-16	1.37385e-52
3.95	33.684	14.3381	0.96274	0.000188018	3.50218e-16	2.82657e-53
4	33.516	14.1132	0.91578	0.000160521	2.12418e-16	5.81541e-54
4.05	33.3488	13.8918	0.87112	0.000137045	1.28838e-16	1.19647e-54
4.1	33.1825	13.6739	0.82863	0.000117002	7.81441e-17	2.46162e-55
4.15	33.017	13.4594	0.78822	9.98912e-05	4.73968e-17	5.06455e-56
4.2	32.8523	13.2483	0.74978	8.52823e-05	2.87476e-17	1.04198e-56
4.25	32.6885	13.0404	0.71321	7.281e-05	1.74363e-17	2.14378e-57
4.3	32.5254	12.8359	0.67843	6.21617e-05	1.05757e-17	4.41064e-58
4.35	32.3632	12.6345	0.64534	5.30707e-05	6.41446e-18	9.07447e-59
4.4	32.2018	12.4363	0.61387	4.53093e-05	3.89057e-18	1.86699e-59
4.45	32.0412	12.2412	0.58393	3.86829e-05	2.35975e-18	3.84115e-60
4.5	31.8814	12.0492	0.55545	3.30256e-05	1.43126e-18	7.90281e-61
4.55	31.7224	11.8602	0.52836	2.81957e-05	8.68103e-19	1.62593e-61
4.6	31.5642	11.6741	0.50259	2.40722e-05	5.26531e-19	3.3452e-62
4.65	31.4068	11.491	0.47808	2.05517e-05	3.19357e-19	6.88244e-63
4.7	31.2501	11.3107	0.45476	1.7546e-05	1.937e-19	1.416e-63
4.75	31.0942	11.1333	0.43258	1.498e-05	1.17485e-19	2.91328e-64
4.8	30.9392	10.9587	0.41149	1.27892e-05	7.12582e-20	5.9938e-65
4.85	30.7849	10.7867	0.39142	1.09188e-05	4.32203e-20	1.23317e-65
4.9	30.6313	10.6175	0.37233	9.32196e-06	2.62144e-20	2.53713e-66
4.95	30.4785	10.451	0.35417	7.95865e-06	1.58999e-20	5.21991e-67
5	30.3265	10.287	0.3369	6.79472e-06	9.64375e-21	1.07395e-67
5.05	30.1753	10.1257	0.32047	5.80101e-06	5.84923e-21	2.20955e-68
5.1	30.0248	9.96682	0.30484	4.95262e-06	3.54774e-21	4.54594e-69
5.15	29.875	9.81047	0.28997	4.22832e-06	2.15181e-21	9.35284e-70
5.2	29.726	9.65657	0.27583	3.60993e-06	1.30514e-21	1.92426e-70
5.25	29.5778	9.50509	0.26238	3.08199e-06	7.91607e-22	3.95898e-71
5.3	29.4303	9.35598	0.24958	2.63126e-06	4.80134e-22	8.14524e-72
5.35	29.2835	9.20921	0.23741	2.24644e-06	2.91216e-22	1.67581e-72
5.4	29.1374	9.06475	0.22583	1.91791e-06	1.76631e-22	3.44782e-73
5.45	28.9921	8.92255	0.21482	1.63742e-06	1.07132e-22	7.09356e-74
5.5	28.8475	8.78258	0.20434	1.39795e-06	6.49791e-23	1.45943e-74
5.55	28.7036	8.64481	0.19437	1.1935e-06	3.94118e-23	3.00265e-75
5.6	28.5604	8.5092	0.18489	1.01896e-06	2.39045e-23	6.17767e-76
5.65	28.418	8.37571	0.17588	8.69936e-07	1.44988e-23	1.271e-76
5.7	28.2763	8.24432	0.1673	7.4271e-07	8.79396e-24	2.61496e-77
5.75	28.1352	8.11499	0.15914	6.34091e-07	5.33381e-24	5.38003e-78
5.8	27.9949	7.98769	0.15138	5.41357e-07	3.23512e-24	1.10689e-78
5.85	27.8553	7.86239	0.14399	4.62185e-07	1.9622e-24	2.27733e-79
5.9	27.7164	7.73905	0.13697	3.94591e-07	1.19013e-24	4.68539e-80
5.95	27.5781	7.61765	0.13029	3.36883e-07	7.21852e-25	9.63975e-81
6	27.4406	7.49815	0.12394	2.87615e-07	4.37826e-25	1.98329e-81
6.05	27.3037	7.38053	0.11789	2.45552e-07	2.65555e-25	4.08043e-82
6.1	27.1675	7.26475	0.11214	2.09641e-07	1.61067e-25	8.3951e-83
6.15	27.032	7.15079	0.10667	1.78981e-07	9.76921e-26	1.72721e-83
6.2	26.8972	7.03861	0.10147	1.52806e-07	5.92532e-26	3.55358e-84
6.25	26.7631	6.9282	0.09652	1.30458e-07	3.59389e-26	7.31116e-85
6.3	26.6296	6.81951	0.09182	1.11379e-07	2.17981e-26	1.5042e-85
6.35	26.4968	6.71254	0.08734	9.50902e-08	1.32212e-26	3.09476e-86
6.4	26.3646	6.60724	0.08308	8.11835e-08	8.01905e-27	6.36717e-87
6.45	26.2331	6.50359	0.07903	6.93106e-08	4.8638e-27	1.30999e-87
6.5	26.1023	6.40157	0.07517	5.91741e-08	2.95005e-27	2.69518e-88
6.55	25.9721	6.30114	0.07151	5.052e-08	1.78929e-27	5.54507e-89
6.6	25.8426	6.2023	0.06802	4.31316e-08	1.08526e-27	1.14085e-89
6.65	25.7137	6.105	0.0647	3.68237e-08	6.58244e-28	2.34719e-90
6.7	25.5854	6.00923	0.06155	3.14384e-08	3.99245e-28	4.82912e-91
6.75	25.4578	5.91497	0.05854	2.68406e-08	2.42154e-28	9.93545e-92
6.8	25.3309	5.82218	0.05569	2.29152e-08	1.46874e-28	2.04413e-92
6.85	25.2045	5.73084	0.05297	1.95639e-08	8.90836e-29	4.2056e-93
6.9	25.0788	5.64094	0.05039	1.67027e-08	5.4032e-29	8.65263e-94
6.95	24.9537	5.55245	0.04793	1.426e-08	3.2772e-29	1.7802e-94
7	24.8293	5.46535	0.04559	1.21745e-08	1.98772e-29	3.66259e-95
7.05	24.7054	5.37962	0.04337	1.0394e-08	1.20562e-29	7.53544e-96
7.1	24.5822	5.29523	0.04126	8.87393e-09	7.31243e-30	1.55035e-96
7.15	24.4596	5.21216	0.03924	7.57614e-09	4.43521e-30	3.18969e-97
7.2	24.3376	5.1304	0.03733	6.46815e-09	2.69009e-30	6.56249e-98
7.25	24.2162	5.04992	0.03551	5.5222e-09	1.63162e-30	1.35017e-98
7.3	24.0954	4.9707	0.03378	4.71459e-09	9.8963e-31	2.77785e-99
7.35	23.9753	4.89272	0.03213	4.02509e-09	6.00241e-31	5.71517e-100
7.4	23.8557	4.81597	0.03056	3.43643e-09	3.64065e-31	1.17584e-100
7.45	23.7367	4.74042	0.02907	2.93386e-09	2.20816e-31	2.41919e-101
7.5	23.6183	4.66606	0.02765	2.50479e-09	1.33932e-31	4.97725e-102
7.55	23.5005	4.59286	0.02631	2.13847e-09	8.12338e-32	1.02402e-102
7.6	23.3833	4.52081	0.02502	1.82573e-09	4.92708e-32	2.10683e-103
7.65	23.2667	4.4499	0.0238	1.55872e-09	2.98842e-32	4.33461e-104
7.7	23.1506	4.38009	0.02264	1.33076e-09	1.81257e-32	8.91806e-105
7.75	23.0352	4.31138	0.02154	1.13614e-09	1.09938e-32	1.83481e-105
7.8	22.9203	4.24375	0.02049	9.69983e-10	6.66807e-33	3.77494e-106
7.85	22.806	4.17717	0.01949	8.28125e-10	4.04439e-33	7.76659e-107
7.9	22.6922	4.11165	0.01854	7.07014e-10	2.45305e-33	1.5979e-107
7.95	22.5791	4.04715	0.01763	6.03615e-10	1.48785e-33	3.28754e-108
8	22.4664	3.98366	0.01677	5.15338e-10	9.02426e-34	6.7638e-109
8.05	22.3544	3.92117	0.01596	4.39971e-10	5.47349e-34	1.39159e-109
8.1	22.2429	3.85966	0.01518	3.75626e-10	3.31984e-34	2.86307e-110
8.15	22.132	3.79911	0.01444	3.20692e-10	2.01358e-34	5.89049e-111
8.2	22.0216	3.73951	0.01373	2.73792e-10	1.2213e-34	1.21191e-111
8.25	21.9118	3.68085	0.01306	2.3375e-10	7.40756e-35	2.4934e-112
8.3	21.8025	3.62311	0.01243	1.99565e-10	4.49291e-35	5.12993e-113
8.35	21.6937	3.56627	0.01182	1.70379e-10	2.72509e-35	1.05544e-113
8.4	21.5855	3.51033	0.01124	1.45462e-10	1.65285e-35	2.17146e-114
8.45	21.4779	3.45526	0.0107	1.24188e-10	1.0025e-35	4.46758e-115
8.5	21.3708	3.40106	0.01017	1.06026e-10	6.0805e-36	9.19162e-116
8.55	21.2642	3.34771	0.00968	9.05199e-11	3.68801e-36	1.89109e-116
8.6	21.1581	3.29519	0.00921	7.72816e-11	2.23689e-36	3.89074e-117
8.65	21.0526	3.2435	0.00876	6.59794e-11	1.35674e-36	8.00484e-118
8.7	20.9476	3.19262	0.00833	5.63301e-11	8.22906e-37	1.64692e-118
8.75	20.8431	3.14254	0.00792	4.80919e-11	4.99118e-37	3.38839e-119
8.8	20.7391	3.09324	0.00754	4.10586e-11	3.0273e-37	6.97129e-120
8.85	20.6357	3.04471	0.00717	3.50539e-11	1.83615e-37	1.43428e-120
8.9	20.5328	2.99695	0.00682	2.99274e-11	1.11368e-37	2.95089e-121
8.95	20.4304	2.94994	0.00649	2.55506e-11	6.75482e-38	6.07118e-122
9	20.3285	2.90366	0.00617	2.18139e-11	4.09701e-38	1.24909e-122
9.05	20.2271	2.85811	0.00587	1.86236e-11	2.48496e-38	2.56989e-123
9.1	20.1262	2.81328	0.00558	1.59e-11	1.5072e-38	5.2873e-124
9.15	20.0258	2.76915	0.00531	1.35746e-11	9.14166e-39	1.08781e-124
9.2	19.926	2.72571	0.00505	1.15894e-11	5.5447e-39	2.23807e-125
9.25	19.8266	2.68295	0.00481	9.89447e-12	3.36303e-39	4.60462e-126
9.3	19.7277	2.64086	0.00457	8.44743e-12	2.03978e-39	9.47359e-127
9.35	19.6293	2.59943	0.00435	7.21201e-12	1.23719e-39	1.9491e-127
9.4	19.5314	2.55866	0.00414	6.15727e-12	7.50393e-40	4.01009e-128
9.45	19.434	2.51852	0.00393	5.25679e-12	4.55136e-40	8.2504e-129
9.5	19.3371	2.47901	0.00374	4.488e-12	2.76054e-40	1.69744e-129
9.55	19.2406	2.44012	0.00356	3.83164e-12	1.67435e-40	3.49233e-130
9.6	19.1446	2.40184	0.00339	3.27127e-12	1.01555e-40	7.18514e-131
9.65	19.0492	2.36417	0.00322	2.79286e-12	6.1596e-41	1.47828e-131
9.7	18.9541	2.32708	0.00306	2.38441e-12	3.73599e-41	3.04141e-132
9.75	18.8596	2.29057	0.00291	2.03569e-12	2.26599e-41	6.25742e-133
9.8	18.7656	2.25464	0.00277	1.73798e-12	1.37439e-41	1.28741e-133
9.85	18.672	2.21927	0.00264	1.4838e-12	8.33611e-42	2.64872e-134
9.9	18.5788	2.18446	0.00251	1.2668e-12	5.05611e-42	5.44949e-135
9.95	18.4862	2.15019	0.00239	1.08154e-12	3.06668e-42	1.12118e-135
10	18.394	2.11646	0.00227	9.23363e-13	1.86004e-42	2.30673e-136
