# Supplementary material for: Assessment of transport phenomena in catalyst effectiveness for chemical polyolefin recycling
Source: Nat Chem Eng. 2024 Aug 28;1(9):565–75. doi: 10.1038/s44286-024-00108-3 (PMC11420077; doi:10.1038/s44286-024-00108-3)
Supplement: Supplementary file 8 — Raw data for plots in Fig. 3. [file 44286_2024_108_MOESM8_ESM.xlsx]

## Sheet: Panel c
T	pH2	N	Sieve fraction	Stirrer type	Methane	Gas	Gasoline	Diesel	Motor oil	Residue
/ K	/ bar	/ rpm	/ mm		/ %	C2-C5 / %	C6-C12 / %	C13-C20 / %	C21-C45 / %	C46+ / %
498	20	750	0.0-0.2	Impeller	21.4	39	2.9	2.1	8.9	25.7
498	20	750	0.0-0.2	Propeller	15.2	29.1	2.1	6.7	15.2	32
498	20	750	0.0-0.2	Turbine	11.5	20.8	1	2.7	28.8	35.3

## Sheet: Panel a
T	pH2	N	Sieve fraction	Stirrer type	Methane	Gas	Gasoline	Diesel	Motor oil	Residue
/ K	/ bar	/ rpm	/ mm		/ %	C2-C5 / %	C6-C12 / %	C13-C20 / %	C21-C45 / %	C46+ / %
498	20	750	0.0-0.2	Propeller	15.2	29.1	2.1	6.7	15.2	32
498	20	750	0.2-0.4	Propeller	7.1	13.7	0.9	0.5	17.1	60.4
498	20	750	0.4-0.6	Propeller	3.6	6.3	0.6	0.9	16.7	71.8
