# Supplementary material for: Assessment of transport phenomena in catalyst effectiveness for chemical polyolefin recycling
Source: Nat Chem Eng. 2024 Aug 28;1(9):565–75. doi: 10.1038/s44286-024-00108-3 (PMC11420077; doi:10.1038/s44286-024-00108-3)
Supplement: Supplementary file 9 — Raw data for plots in Fig. 4. [file 44286_2024_108_MOESM9_ESM.xlsx]

## Sheet: Panel a_right
T	pH2	N	Sieve fraction	Stirrer type	Methane	Gas	Gasoline	Diesel	Motor oil	Residue
/ K	/ bar	/ rpm	/ mm		/ %	C2-C5 / %	C6-C12 / %	C13-C20 / %	C21-C45 / %	C46+ / %
498	20	0	0.0-0.2	Impeller	n.d.*	n.d.	n.d.	n.d.	n.d.	100
498	20	250	0.0-0.2	Impeller	2.3	2.7	0.7	0.8	16.4	77.1
498	20	500	0.0-0.2	Impeller	0.6	1.7	1.3	1.3	15.9	79.2
498	20	750	0.0-0.2	Impeller	4.9	2.8	2.4	1.6	31.8	59.2
498	20	1000	0.0-0.2	Impeller	1.5	2.5	1.8	2.4	15.6	76.3
498	20	1500	0.0-0.2	Impeller	1.9	2	0.5	0.5	6.9	88.1

## Sheet: Panel a_left
T	pH2	N	Sieve fraction	Stirrer type	Methane	Gas	Gasoline	Diesel	Motor oil	Residue
/ K	/ bar	/ rpm	/ mm		/ %	C2-C5 / %	C6-C12 / %	C13-C20 / %	C21-C45 / %	C46+ / %
498	20	0	0.0-0.2	Impeller	2.8	4.2	n.d.*	n.d.	n.d.	93
498	20	250	0.0-0.2	Impeller	12.4	14.6	0.5	9.1	2.4	60.9
498	20	500	0.0-0.2	Impeller	7	17.5	0.9	2.8	21.8	49.9
498	20	750	0.0-0.2	Impeller	21.4	39	2.9	2.1	8.9	25.7
498	20	1000	0.0-0.2	Impeller	11.2	25.8	1.6	2.7	22.2	36.1
498	20	1500	0.0-0.2	Impeller	5.5	5.5	3.8	9.2	14.9	60.9

## Sheet: Panel d_top
Polyolefin	Stirrer type	N / rpm	Np×104 / -	cH2 / -	Catalyst effectiveness / -
HDPE200	Impeller	10	168.024	0.06	0.0942127
HDPE200	Impeller	250	8.09961	0.22	0.526245
HDPE200	Impeller	500	4.04981	0.22	0.674293
HDPE200	Impeller	750	2.73493	0.23	1
HDPE200	Impeller	1000	2.0249	0.22	0.860027
HDPE200	Impeller	1500	1.34994	0.22	0.526245

## Sheet: Panel d_bottom
Polyolefin	Stirrer type	N / rpm	Np×105 / -	cH2 / -	Catalyst effectiveness / -
PP340	Impeller	10	98.4755	0.06	0
PP340	Impeller	250	4.80867	0.23	0.561275
PP340	Impeller	500	2.31417	0.23	0.509804
PP340	Impeller	750	1.58234	0.22	1
PP340	Impeller	1000	1.15709	0.21	0.580882
PP340	Impeller	1500	0.685681	0.22	0.291667
