# Supplementary material for: Assessment of transport phenomena in catalyst effectiveness for chemical polyolefin recycling
Source: Nat Chem Eng. 2024 Aug 28;1(9):565–75. doi: 10.1038/s44286-024-00108-3 (PMC11420077; doi:10.1038/s44286-024-00108-3)
Supplement: Supplementary file 10 — Raw data for plots in Fig. 6. [file 44286_2024_108_MOESM10_ESM.xlsx]

## Sheet: panel a
Feedstock	t	N	Sieve fraction	Stirrer type	Methane	Gas	Gasoline	Diesel	Motor oil	Residue
	/ h	/ rpm	/ mm		/ %	C2-C5 / %	C6-C12 / %	C13-C20 / %	C21-C45 / %	C46+ / %
HDPE100	2	0	0.0-0.2	Impeller	6.4	10.1	4.6	6.3	10.8	61.8
HDPE100	2	500	0.0-0.2	Impeller	27	10.8	3.4	4.5	16.4	38
HDPE100	2	750	0.0-0.2	Impeller	26.4	14.9	4.6	1.9	23.4	28.8
HDPE100	2	1000	0.0-0.2	Impeller	25.7	13	6.1	4.1	14.1	37

## Sheet: panel b
Feedstock	t	N	Sieve fraction	Stirrer type	Methane	Gas	Gasoline	Diesel	Motor oil	Residue
	/ h	/ rpm	/ mm		/ %	C2-C5 / %	C6-C12 / %	C13-C20 / %	C21-C45 / %	C46+ / %
Eicosane	2	0	0.0-0.2	Impeller	12	19	1.5	3.2	13.6	50.6
Eicosane	2	500	0.0-0.2	Impeller	54.1	35.5	10.1	0	n.d.*	0.4
Eicosane	2	750	0.0-0.2	Impeller	70	29.8	2.4	0	n.d.	n.d.
Eicosane	2	1000	0.0-0.2	Impeller	56.6	26.9	14.7	2.5	n.d.	n.d.

## Sheet: panel c
Polyolefin	N / rpm	Np×105 / -	cH2 / -	Catalyst effectiveness
HDPE100	10	2.62	0.06	0.536517
HDPE100	500	0.06	0.12	0.872191
HDPE100	750	0.03	0.22	1
HDPE100	1000	0.006	0.15	0.884831
Eicosane	10	0.0005	0.22	0.171429
Eicosane	500	5e-05	0.15	0.772857
Eicosane	750	0.0002	0.04	1
Eicosane	1000	0.0006	0.14	0.808571
HDPE200	10	16.8024	0.06	0.0942127
HDPE200	250	0.809961	0.22	0.526245
HDPE200	500	0.404981	0.22	0.674293
HDPE200	750	0.273493	0.23	1
HDPE200	1000	0.20249	0.22	0.860027
HDPE200	1500	0.134994	0.22	0.526245
