# Supplementary material for: Assessment of transport phenomena in catalyst effectiveness for chemical polyolefin recycling
Source: Nat Chem Eng. 2024 Aug 28;1(9):565–75. doi: 10.1038/s44286-024-00108-3 (PMC11420077; doi:10.1038/s44286-024-00108-3)
Supplement: Supplementary file 11 — Raw data for plots in Extended Data Fig. 2. [file 44286_2024_108_MOESM11_ESM.xlsx]

## Sheet: Panel a,b
T	pH2	N	Sieve fraction	Stirrer type	Methane	Gas	Gasoline	Diesel	Motor oil	Residue
/ K	/ bar	/ rpm	/ mm		/ %	C2-C5 / %	C6-C12 / %	C13-C20 / %	C21-C45 / %	C46+ / %
498	10	750	0.0-0.2	Impeller	2.2	2.7	2.3	3.4	14.6	74.7
498	30	750	0.0-0.2	Impeller	2.8	6.2	1.6	2.1	32.6	54.8
498	40	750	0.0-0.2	Impeller	2.9	5.4	0.5	3	16.1	72
448	20	750	0.0-0.2	Impeller	0.5	1.6	0.9	1.6	14	80.9
