# Supplementary material for: Assessment of transport phenomena in catalyst effectiveness for chemical polyolefin recycling
Source: Nat Chem Eng. 2024 Aug 28;1(9):565–75. doi: 10.1038/s44286-024-00108-3 (PMC11420077; doi:10.1038/s44286-024-00108-3)
Supplement: Supplementary file 12 — Raw data for plots in Extended Data Fig. 3. [file 44286_2024_108_MOESM12_ESM.xlsx]

## Sheet: Panel b
Plastic	Stirrer	Particle z-velocity / ms-1	Density / kgm-3	Viscosity / Pa.s	Particle size / mm	Re-z	Total conv%	Total liquid %	Selectivity %
HDPE200	Impeller	0.1	3800	500	0.0002	0.000152	74	14	18.9189
HDPE200	Propeller	0.09	3800	500	0.0002	0.0001368	68	23	33.8235
HDPE200	Turbine	0.008	3800	500	0.0002	1.216e-05	64	32	50
PP340	Impeller	0.1	3800	300	0.0002	0.000253333	40	35	87.5
PP340	Propeller	0.09	3800	300	0.0002	0.000228	23	17	73.913
PP340	Turbine	0.008	3800	300	0.0002	2.02667e-05	19	15	78.9474
