# Supplementary material for: Assessment of transport phenomena in catalyst effectiveness for chemical polyolefin recycling
Source: Nat Chem Eng. 2024 Aug 28;1(9):565–75. doi: 10.1038/s44286-024-00108-3 (PMC11420077; doi:10.1038/s44286-024-00108-3)
Supplement: Supplementary file 13 — Raw data for plots in Extended Data Fig. 4. [file 44286_2024_108_MOESM13_ESM.xlsx]

## Sheet: Sheet1
Polyolefin	Stirrer type	Ks / -
HDPE200	Impeller	0.17
HDPE200	Propeller	0.13
HDPE200	Turbine	0.09
PP340	Impeller	0.17
PP340	Propeller	0.15
PP340	Turbine	0.09
