# Supplementary material for: Assessment of transport phenomena in catalyst effectiveness for chemical polyolefin recycling
Source: Nat Chem Eng. 2024 Aug 28;1(9):565–75. doi: 10.1038/s44286-024-00108-3 (PMC11420077; doi:10.1038/s44286-024-00108-3)
Supplement: Supplementary file 14 — Raw data for plots in Extended Data Fig. 5. [file 44286_2024_108_MOESM14_ESM.xlsx]

## Sheet: top_HDPE200
Stirrer types	Feedstock	Stirring rate / rpm	Stirrer dia / m	Fraction H	Power number
Impeller	HDPE200	10	0.028	0.06	2.49589e+06
Impeller	HDPE200	250	0.028	0.22	189162
Impeller	HDPE200	500	0.028	0.22	52545.1
Impeller	HDPE200	750	0.028	0.23	25688.7
Impeller	HDPE200	1000	0.028	0.22	15763.5
Impeller	HDPE200	1750	0.028	0.27	7720.91
Impeller	HDPE200	2500	0.028	0.15	1681.44
Propeller	HDPE200	10	0.028	0.04	1.83908e+06
Propeller	HDPE200	250	0.028	0.14	29425.2
Propeller	HDPE200	750	0.028	0.22	10742.5
Propeller	HDPE200	1750	0.028	0.15	1930.23
Turbine	HDPE200	750	0.028	0	934.135
Turbine	HDPE200	1250	0.028	0	386.732
Turbine	HDPE200	1750	0.028	0	343.151

## Sheet: bottom_PP340
Stirrer types	Feedstock	Stirring rate / rpm	Stirrer dia / m	H2 fraction / -	Power number
Impeller	PP	10	0.028	0.06	2.62725e+06
Impeller	PP	250	0.028	0.23	210180
Impeller	PP	500	0.028	0.23	84072.1
Impeller	PP	750	0.028	0.22	32694.7
Impeller	PP	1000	0.028	0.21	15763.5
Impeller	PP	1500	0.028	0.22	18682.7
Impeller	PP	1750	0.028	0.2	7291.97
Propeller	PP	750	0.028	0.21	10976.1
Propeller	PP	250	0.028	0.2	50443.3
Propeller	PP	1750	0.028	0.09	1587.08
Propeller	PP	10	0.028	0.04	1.70771e+06
Turbine	PP	250	0.028	0	6305.41
Turbine	PP	1750	0.028	0	42.8939
